# Supplementary material for: Machine learning on alignment features for parent-of-origin classification of simulated hybrid RNA-seq
Source: BMC Bioinformatics. 2024 Mar 12;25:109. doi: 10.1186/s12859-024-05728-3 (PMC10929170; doi:10.1186/s12859-024-05728-3)
Supplement: Supplementary file 2 — Additional file 2. Tables S7–S15. [file 12859_2024_5728_MOESM2_ESM.xlsx]

## Sheet: ToC
Supplemental file 2 - Table of Contents.
S7: Accessions for sequences used in this study.
S8: Cross-validation results, test results, and notebook names.
S9: Training and testing on different chromosomes.
S10: Mash distances between references within each genus.
S11: Aligner accuracy before and after filtering.
S12: Counts from study of mule RNA-seq.
S13: Accuracy of read pairs that map to one reference only.
S14: Effect of mapq stringency on reads with perfect alignments.
S15: Effect of mapq stringency on number of transcripts.

## Sheet: S7 Sequence
S7: Accessions for sequences used in this study.
The data used for this study are available from NCBI with these identifiers.
A parameter for feature extraction was the one-letter maximum base call QV score in the read pair fastq files.
Genus	Species	ID	Data type	Read length	Max QV	Notes
Arabidopsis	lyrata	DRR161380	RNA-seq	2x100	K	Experiment shown in the main paper.
Arabidopsis	halleri	DRR161381	RNA-seq	2x100	i	Initial paper submission used default K for both; fixed for resubmission
Arabidopsis	lyrata	GCA_000004255.1	Reference
Arabidopsis	halleri	GCA_900078215.1	Reference
Brassica	rapa	SRR21735970	RNA-seq	2x150	F	Experiment shown in the main paper.
Brassica	oleracea	SRR21778809	RNA-seq	2x150	F
Brassica	rapa	GCA_000309985.1	Reference
Brassica	oleracea	GCA_000695525.1	Reference
Mus musculus	B6	SRR8690244	RNA-seq	2x100	F	Experiment shown in supplement.
Mus musculus	D2	SRR8690250	RNA-seq	2x100	F
Mus musculus	B6	GCA_000001635.9	Reference
Mus musculus	D2	GCA_001624505.1	Reference
Equus	asinus	SRR24443170	RNA-seq	2x151	F	Experiment shown in the main paper.
Equus	caballus	SRR23724220	RNA-seq	2x151	F
Equus	asinus	GCA_016077325.2	Reference
Equus	caballus	GCA_002863925.1	Reference
Equus	asinus	SRR24443174	RNA-seq	2x151	F	For validation, model was trained on data above, then evaluated on this data from different animals.
Equus	caballus	SRR23724221	RNA-seq	2x151	F
Equus	asinus	SRR18906505	RNA-seq	2x151	F	These three RNA-seq datasets were used for mule experiments discussed in main paper.
Equus	caballus	SRR18906499	RNA-seq	2x151	F
Equus	mule	SRR18906511	RNA-seq	2x151	F

## Sheet: S8 CV
S8: Cross-validation results, test results, and notebook names.
Accuracy seen in cross-validaton and on test sets for aligners and models.
Aligners were tested by having them choose one alignment to a "diploid" concatenation of both parental references.
Aligners were also tested by comparing their output alignment scores of alignments to the parent references separately.
Models were tested by having them predict the parent for read pairs not used during training.
				Aligner's		Train and test		Five-fold cross validation
				Diploid	Algn Score		Model		Accuracy	Accuracy
Species	Aligner	To	BAM file	Accuracy	Accuracy	Notebook	Accuracy	Notebook	Mean	StdDev	from np.std()
Arabidopsis	bowtie	RNA	Unfiltered	#REF!	0.8129	RF_202	0.9518	CV_202	95.1859	0.0125623
Arabidopsis	bowtie	RNA	Filtered	0.726703	0.81	RF_203	0.9503	CV_203	95.1884	0.0104497
Arabidopsis	star	RNA	Unfiltered	#REF!	0.8092	RF_206	0.8848	CV_206	88.6336	0.0790655
Arabidopsis	star	RNA	Filtered	0.730015	0.8092	RF_207	0.885	CV_207	88.6352	0.0483462
Arabidopsis	bwa	RNA	Unfiltered	#REF!	n/a	n/a	n/a	n/a	n/a	n/a
Arabidopsis	bwa	RNA	Filtered	0.749869	n/a	n/a	n/a	n/a	n/a	n/a
Arabidopsis	hisat	DNA	Unfiltered	#REF!	0.8285	RF_204	0.9478	CV_204	94.8879	0.0252167
Arabidopsis	hisat	DNA	Filtered	0.732788	0.8275	RF_205	0.9473	CV_205	94.8879	0.0252167
Arabidopsis	star	DNA	Unfiltered	#REF!	0.8142	RF_208	0.8859	CV_208	88.8101	0.0611566
Arabidopsis	star	DNA	Filtered	0.728974	0.8144	RF_209	0.8864	CV_209	88.8515	0.0518326
Arabidopsis	bwa	DNA	Unfiltered	#REF!	n/a	n/a	n/a	n/a	n/a	n/a
Arabidopsis	bwa	DNA	Filtered	0.764224	n/a	n/a	n/a	n/a	n/a	n/a
Brassica	bowtie	RNA	Unfiltered	#REF!	0.9156	RF_210	0.9358	CV_210	93.7111	0.0475315
Brassica	bowtie	RNA	Filtered	0.893355	0.9213	RF_211	0.9386	CV_211	94.0172	0.027539
Brassica	star	RNA	Unfiltered	#REF!	0.9225	RF_212	0.9383	CV_212	93.9448	0.0410666
Brassica	star	RNA	Filtered	0.917588	0.9223	RF_213	0.9382	CV_213	93.9423	0.0131642
Brassica	bwa	RNA	Unfiltered	#REF!	n/a	n/a	n/a	n/a	n/a	n/a
Brassica	bwa	RNA	Filtered	0.895767	n/a	n/a	n/a	n/a	n/a	n/a
Brassica	hisat	DNA	Unfiltered	#REF!	0.9306	RF_214	0.9512	CV_214	95.4022	0.0285913
Brassica	hisat	DNA	Filtered	0.930349	0.931	RF_215	0.9514	CV_215	95.4192	0.0118924
Brassica	star	DNA	Unfiltered	#REF!	0.9236	RF_216	0.9423	CV_216	94.4129	0.0410613
Brassica	star	DNA	Filtered	0.944635	0.9265	RF_217	0.943	CV_217	94.491	0.0221821
Brassica	bwa	DNA	Unfiltered	#REF!	n/a	n/a	n/a	n/a	n/a	n/a
Brassica	bwa	DNA	Filtered	0.947932	n/a	n/a	n/a	n/a	n/a	n/a
Equus	bowtie	RNA	Unfiltered	#REF!	0.7651	RF_218	0.8149	CV_218	81.6752	0.0617039
Equus	bowtie	RNA	Filtered	0.729999	0.7674	RF_219	0.8132	CV_219	81.4477	0.0441714
Equus	star	RNA	Unfiltered	#REF!	0.7674	RF_222	0.8529	CV_222	85.2922	0.0444893
Equus	star	RNA	Filtered	0.787915	0.7717	RF_223	0.8577	CV_223	85.5669	0.0684816
Equus	bwa	RNA	Unfiltered	#REF!	n/a	n/a	n/a	n/a	n/a	n/a
Equus	bwa	RNA	Filtered	0.685682	n/a	n/a	n/a	n/a	n/a	n/a
Equus	hisat	DNA	Unfiltered	#REF!	0.7887	RF_220	0.8413	CV_220	84.204	0.033834
Equus	hisat	DNA	Filtered	0.791146	0.7882	RF_221	0.8398	CV_221	84.1197	0.0497352
Equus	star	DNA	Unfiltered	#REF!	0.7831	RF_224	0.8602	CV_224	86.0786	0.0244147
Equus	star	DNA	Filtered	0.79215	0.7821	RF_225	0.8601	CV_225	86.0784	0.0571774
Equus	bwa	DNA	Unfiltered	#REF!	n/a	n/a	n/a	n/a	n/a	n/a
Equus	bwa	DNA	Filtered	0.889274	n/a	n/a	n/a	n/a	n/a	n/a
Mouse	bowtie	RNA	Filtered	n/a	0.5633	RF_231	0.565	CV_231	57.0127	0.0926992	Used for mouse table in supplement 1
Mule	bowtie	RNA	Filtered	n/a	0.7823	RF_234	0.8007	n/a	n/a	n/a	Used to generate mule_predictions.csv
Arabidopsis	hisat	DNA	Filtered	n/a	0.9092	RF_240	0.9493	n/a	n/a	n/a	Used for the 80:20 test of generality.

## Sheet: S9 Chrom
S9: Training and testing on different chromosomes.
A model was trained on alignments to some chromosomes and tested on others.
This test used genus=Arabidopsis and aligner=HiSat2.
To approximate an 80:20 split, first count HiSat alignments of A. lyrata reads to the A. lyrata genome reference.
			count /	count /
	#alignments	target chr	subtotal	total
	2098672	1	0.117397	0.103853
	8292510	2	0.463873	0.410354
	1315216	3	0.0735716	0.0650833
	1166336	4	0.0652435	0.057716
	1132018	5	0.0633238	0.0560178
	1507608	6	0.0843338	0.0746038	<<< Alignments to chromosomes 6, 7, and 8
	1469002	7	0.0821742	0.0726934	<<< comprise about 20% of alignments to chromosomes.
	895310	8	0.0500826	0.0443043
chr total	17876672
	sum of	chr 6,7,8	0.216591	0.191602
The genome reference includes assembled scaffolds not placed on chromosomes.
These were overlooked during the design of this experiment.
Thus, scaffold alignments were included in the training set and excluded from the test set.
Note that two large scaffolds make up the bulk these alignments.
			count /	count /
	#alignments	target chr	subtotal	total
	601664	scaffold_9	0.0336564	0.0297733
	1656764	scaffold_96	0.0926774	0.0819848
	2331518	all scaffolds	0.130422	0.115375
grand total	20208190	alignments to chromosomes plus scaffolds
Finally, a model was trained on the larger portion and tested on the smaller portion.
The performance metrics are given below.
The performance of this model was similar to that of one trained on the entire genome
Machine learning results using HiSat2 alignments to Arabidopsis
Train on:	Whole	80% of
	genome	genome
Test on:	Different	Other 20%
	reads	of genome
	A*	B	Column A corresponds to main paper, Table 3, column C.
Accuracy	0.945	0.9493
Sensitivity	0.912	0.9833
Specificity	0.983	0.9154
Precision	0.981	0.9207
F1-score	0.945	0.951
MCC	0.897	0.9007
AUPRC	0.992	0.9944
AUROC	0.992	0.9941
Pos Pref	0.465	0.534
Ties	n/a	n/a
Notebook	RF_205	RF_240

## Sheet: S10 Mash
S10: Mash distances between references within each genus.
Mash generates a distance measure between two references.
For each genus, we compared two species transcriptomes (RNA) or genomes (DNA).
	Species	Reference	Mash	Mash	Matching
Genus	Compared	Used	distance	P-value	hashes	out of 1000
Arabidopsis	lyrata vs halleri	RNA	0.0338037	0	326
Arabidopsis	lyrata vs halleri	DNA	0.0433296	0	252
Brassica	rapa vs oleracea	RNA	0.0364545	0	303
Brassica	rapa vs oleracea	DNA	0.0613264	0	160
Mus	musculus B6 vs D2	RNA	0.0059088	0	791
Mus	musculus B6 vs D2	DNA	0.0026304	0	898
Equus	asinus vs caballus	RNA	0.0300913	0	362
Equus	i.e. donkey vs horse	DNA	0.0126347	0	622

## Sheet: S11 Filters
S11: Aligner accuracy before and after filtering.
These experiments evaluate aligners, without machine learning, for the task of parent-of-origin determination.
Each target is the "diploid.fasta" file, a concatenation of the 2 parental genome or transcriptome references.
Each read pair is RNA-seq from either parent, so ground truth is known.
For "primary pair", we require is-primary and is-mapped-as-proper-pair (samtools view -f 66 -F 256).
For "mapq>0", we additionally require mapq of 1 or greater (samtools view -q 1).
The main paper shows the "mapq>0" balanced acccuracy for each experiment.
	Arabidopsis RNA	12045376	pairs	11351647	pairs	23397023	Total read pairs			Brassica RNA	34751022	pairs	22245457	pairs	56996479	Total read pairs			Equus RNA	23009775	pairs	40269044	pairs	63278819	Total read pairs			Mouse RNA	reduced file (sample approx first 4 million read pairs)
	bowtie	lyrata	out of	halleri	out of	lyrata acc	halleri acc	balance acc		bowtie	rapa	out of	oleracea	out of	rapa acc	oler acc	balance acc		bowtie	asinus	out of	caballus	out of	asin acc	cab acc	balance acc		bowtie	B6	out of	D2	out of	B6	D2	balance acc
	primary pair	7204992	8190757	4541788	8025958	0.879649	0.565887	0.722768		primary pair	20872162	24522629	12561551	13600561	0.851139	0.923605	0.887372		primary pair	12364931	18807524	26378744	33766081	0.657446	0.78122	0.719333		primary pair	2583002	3998562	1851204	3998562	0.645983	0.462967	0.554475
	and mapq>0	7146559	8076864	4494300	7904316	0.884819	0.568588	0.726703		and mapq>0	20317311	23647405	12266503	13224882	0.859177	0.927532	0.893355		and mapq>0	12062979	17844756	25863290	32988772	0.675996	0.784003	0.729999		and mapq>0	2550280	3952942	1836849	3947787	0.64516	0.465286	0.555223
	star	lyrata	out of	halleri	out of	lyrata acc	halleri acc	balance acc		star	rapa	out of	oleracea	out of	rapa acc	oler acc	balance acc		star	asinus	out of	caballus	out of	asin acc	cab acc	balance acc		star	B6	out of	D2	out of	B6	D2	balance acc
	primary pair	7121835	7909832	4438587	7935242	0.900378	0.559351	0.729864		primary pair	18362331	20598729	10992588	11651644	0.89143	0.943437	0.917433		primary pair	12041459	16075207	24010403	31182861	0.74907	0.769987	0.759529		pair filter	612836	1110557	637325	1125103	0.551828	0.566459	0.559143
	and mapq>0	7120022	7907567	4437683	7929755	0.900406	0.559624	0.730015		and mapq>0	18361464	20591009	10991690	11650474	0.891722	0.943454	0.917588		and mapq>0	9773467	12348515	16821449	21446050	0.791469	0.784361	0.787915		and mapq>0	482056	824803	471052	843038	0.58445	0.558755	0.571603
	salmon	lyrata	out of	halleri	out of	lyrata acc	halleri acc	balance acc		salmon	rapa	out of	oleracea	out of	rapa acc	oler acc	balance acc		salmon	asinus	out of	caballus	out of	asin acc	cab acc	balance acc
	primary pair	7459568	7981849	3852960	8018035	0.934566	0.480537	0.707552		primary pair	21661142	24177334	11953113	13392017	0.895928	0.892555	0.894241		primary pair	15204656	18220403	18418829	33622177	0.834485	0.547818	0.691152
	and mapq>0	7459568	7981849	3852960	8018035	0.934566	0.480537	0.707552		and mapq>0	21661142	24177334	11953113	13392017	0.895928	0.892555	0.894241		and mapq>0	15204656	18220403	18418829	33622177	0.834485	0.547818	0.691152
	bwa mem	lyrata	out of	halleri	out of	lyrata acc	halleri acc	balance acc		bwa mem	rapa	out of	oleracea	out of	rapa acc	oler acc	balance acc		bwa mem	asinus	out of	caballus	out of	asin acc	cab acc	balance acc
	primary pair	8445704	9557581	4800772	9178653	0.883665	0.523037	0.703351		primary pair	26148670	30847728	16952228	18458327	0.847669	0.918405	0.883037		primary pair	12954262	20480588	28355011	36366859	0.632514	0.779694	0.706104
	and mapq>0	6303851	7080536	4166518	6836744	0.890307	0.60943	0.749869		and mapq>0	25416904	29457213	16490530	17756705	0.862841	0.928693	0.895767		and mapq>0	4444847	7357929	6538528	8521747	0.604089	0.767276	0.685682
	Arabidopsis DNA									Brassica DNA									Equus DNA									Mouse DNA	reduced file (sample approx first 4 million read pairs)
	hisat	lyrata	out of	halleri	out of	lyrata acc	halleri acc	balance acc		hisat	rapa	out of	oleracea	out of	rapa acc	oler acc	balance acc		hisat	asinus	out of	caballus	out of	asin acc	cab acc	balance acc		bowtie	B6	out of	D2	out of	B6	D2	balance acc
	primary pair	9788332	10150268	4943092	9874609	0.964342	0.500586	0.732464		primary pair	29343584	32542625	20474716	21379048	0.901697	0.9577	0.929698		primary pair	16963247	21286362	30893712	39499317	0.796907	0.782133	0.78952		pair filter	1418555	2234660	1059734	2275602	0.634797	0.465694	0.550245
	and mapq>0	9777516	10137766	4932262	9842647	0.964465	0.501111	0.732788		and mapq>0	29301440	32458179	20451906	21349568	0.902744	0.957954	0.930349		and mapq>0	16897266	21157984	30786929	39285674	0.798624	0.783668	0.791146		and mapq>0	1404077	2208136	1041551	2235058	0.635865	0.466006	0.550936
	star	lyrata	out of	halleri	out of	lyrata acc	halleri acc	balance acc		star	rapa	out of	oleracea	out of	rapa acc	oler acc	balance acc		star	asinus	out of	caballus	out of	asin acc	cab acc	balance acc		star	B6	out of	D2	out of	B6	D2	balance acc
	primary pair	9546475	9918749	4804754	9731554	0.962468	0.493729	0.728099		primary pair	26780263	29161436	19278087	19868367	0.918345	0.97029	0.944318		primary pair	14751537	18495989	29349612	37472227	0.797553	0.783236	0.790395		primary pair	1651508	2190816	774775	2219591	0.753832	0.349062	0.551447
	and mapq>0	9491581	9862424	4795639	9677413	0.962398	0.49555	0.728974		and mapq>0	26457474	28797365	19250951	19835619	0.918746	0.970524	0.944635		and mapq>0	14659942	18357994	29212237	37177934	0.798559	0.785741	0.79215		and mapq>0	1630100	2162666	767664	2189263	0.753746	0.35065	0.552198
	bwa mem	lyrata	out of	halleri	out of	lyrata acc	halleri acc	balance acc		bwa mem	rapa	out of	oleracea	out of	rapa acc	oler acc	balance acc		bwa mem	asinus	out of	caballus	out of	asin acc	cab acc	balance acc
	primary pair	9746510	10309477	4586857	9981091	0.945393	0.459555	0.702474		primary pair	26019648	28857262	18490459	19208171	0.901667	0.962635	0.932151		primary pair	11968939	15752170	26237882	34230993	0.759828	0.766495	0.763161
	and mapq>0	6990927	7229602	3986513	7100237	0.966986	0.561462	0.764224		and mapq>0	23880052	25880644	17661561	18148586	0.922699	0.973165	0.947932		and mapq>0	9173394	10624645	19353581	21148187	0.863407	0.915141	0.889274
Notes
	Script to generate these counts
		analyze_diploid_maps.sh
	Bowtie2
		all maps are primary (none match -f 256)
		all mapas are paired (none match -F 2)
		half the maps are first in pair (match -f 64)
		few maps have mapq<5
	Salmon
		Most maps are non primary
		Without filters, there are more maps than read pairs
		The mapq>0 filter makes very little difference
		The -f 2 filter (proper pair map) makes little difference
	bwa mem
		output includes unmapped reads, all marked primary
		output includes secondary alignments
		there can be multiple primary alignments
		there are split alignments, whch can be primary
		We used -M to make split alignments secondary
		almost half of maps have mapq=0

## Sheet: S12 Mule
S12: Counts from study of mule RNA-seq.
Analyze RNA-seq from a real hybrid (mule), not a simulated hybrid formed by combining parent reads.
Use horse and donkey references. There is no mule reference available.
Number	Percent	Description
Bowtie		Map horse & donkey read pairs to both transcriptomes
21430215		Total horse pairs aligned, mapq>=1
17095496	0.797729	Pairs that map to a horse transcript
4334719	0.202271	Pairs that map to a donkey transcript
20939598		Total donkey pairs aligned, mapq>=1
6678880	0.311657	Pairs that map to a horse transcript
14260718	0.665449	Pairs that map to a donkey transcript
	0.558344	Map preference or a horse transcript
	0.731589	Balanced accuracy
Bowtie		Map mule read pairs to either reference transcriptome
23298125		Total mule pairs in fastq after trimming
20217964	0.867794	Pairs that map to horse
18220618	0.782064	Pairs that map to donkey
17513938	0.751732	Pairs mapped to horse and donkey (intersecion)
2704026	0.116062	Pairs mapped only to horse
706680	0.0303321	Pairs mapped only to donkey
20924644	0.898126	Pairs mapped to horse or donkey (union)
Bowtie		Map horse read pairs to either reference transcriptome
23781945		Total horse pairs in fastq after trimming
20916633	0.879517	Pairs that map to horse
18859677	0.793025	Pairs that map to donkey
18117200	0.761805	Pairs mapped to horse and donkey (intersecion)
2799433	0.117713	Pairs mapped only to horse
742477	0.0312202	Pairs mapped only to donkey
21659110	0.910738	Pairs mapped to horse or donkey (union)
Bowtie		Map donkey read pairs to either reference transcriptome
23842126		Total donkey pairs in fastq after trimming
20532581	0.861189	Pairs that map to horse
18735781	0.785827	Pairs that map to donkey
17994245	0.754725	Pairs mapped to horse and donkey (intersecion)
2538336	0.106464	Pairs mapped only to horse
741536	0.0311019	Pairs mapped only to donkey
21274117	0.892291	Pairs mapped to horse or donkey (union)
Bowtie	RF_234	50:50 reads, Mule project, decide by by alignment score
400000		Total pairs mapped to horse & donkey
196899	0.492248	Pairs assigned to horse
203101	0.507753	Pairs assigned to donkey
	0.355462	Ties assigned randomly
Bowtie	RF_234	50:50 reads, Mule project, decide by machine learning
400000		Total pairs mapped to horse & donkey
257690	0.644225	Pairs assigned to horse
142310	0.355775	Pairs assigned to donkey
Bowtie	RF_234	Mule reads, Mule project, decide by machine learning
17056225
11215561	0.657564	Pairs assigned to horse
5840664	0.342436	Pairs assigned to donkey
Bowtie		Mule reads, Mule project, bowtie decides
20666439
11860335	0.573893	Pairs assigned to horse
8806104	0.426107	Pairs assigned to donkey
Bowtie		50:50 reads, Mule project, bowtie decides
42369813
17095496	0.403483	Horse pairs assigned to horse
6678880	0.157633	Donkey pairs assigned to horse
4334719	0.102307	Horse pairs assigned to donkey
14260718	0.336577	Donkey pairs assigned to donkey
23774376	0.561116	Total pairs assigned to horse
18595437	0.438884	Total pairs assigned to donkey
	0.561116	Rate of horse assignment
	0.438884	Rate of donkey assignment
	0.74006	Overall accuracy
Bowtie	RF_219	50:50 reads, Equus project, model decides
400000
238996	0.59749	Pairs assigned to horse
161004	0.40251	Pairs assigned to donkey
Notes
total	samtools view -f 64 -F 256 Sorted.bam | cut -f 1 | uniq > mapped_read_IDs.txt
sort	sort mapped_read_IDs.txt > sorted.mapped_read_IDs.txt
intersection	comm -12 sorted.mapped_read_IDs.txt ../map_mule_to_asinus/sorted.mapped_read_IDs.txt | wc
just donkey	comm -13 sorted.mapped_read_IDs.txt ../map_mule_to_asinus/sorted.mapped_read_IDs.txt | wc
just horse	comm -23 sorted.mapped_read_IDs.txt ../map_mule_to_asinus/sorted.mapped_read_IDs.txt | wc
union	cat mapped_read_IDs.txt ../map_mule_to_asinus/mapped_read_IDs.txt | sort | uniq | wc

## Sheet: S13 OneMap
S13: Accuracy of read pairs that map to one reference only.
Parental read pairs were aligned to each parental reference separately.
These tables count pairs that mapped to one or both.
Accuracy is variable among pairs that map to one parent exclusively.
			Pairs	Pairs	Mapped	Mapped	Mapped	Portion	Accuracy
		Trimmed	mapped to	mapped to	to both	only to	only to	mapped to	of maps to	Balanced
		Read pairs	lyrata	halleri	(intersect)	lyrata	halleri	only one	only one	Accuracy
Arabidopsis	bowtie
Arabidopsis	lyrata	12045376	7588700	5606222	5089447	2499253	516775	0.372098	0.828657
Arabidopsis	halleri	11351647	3363138	2.96211e+06	4702791	2023485	1221426	0.408283	0.376413	0.602535
Arabidopsis	star RNA
Arabidopsis	lyrata		7483067	5359036	4861724	2621343	497312	0.39079	0.840536
Arabidopsis	halleri		6618316	5849956	4523935	2094381	1326021	0.430546	0.38768	0.614108
Arabidopsis	bwa RNA
Arabidopsis	lyrata		7191119	6138965	4406088	2785031	1732877	0.506265	0.616443
Arabidopsis	halleri		7065696	6155191	4492942	2572754	1662249	0.485223	0.392502	0.504473
Arabidopsis	hisat
Arabidopsis	lyrata		10104095	6252736	6205348	3898747	47388	0.388725	0.987991
Arabidopsis	halleri		9206148	2673868	6007724	3198424	674949	0.391998	0.174254	0.581122
Arabidopsis	star DNA
Arabidopsis	lyrata		9838513	5598447	5543244	4295269	55203	0.439721	0.987311
Arabidopsis	halleri		8603600	6516946	5390760	3212840	1126186	0.445953	0.259548	0.62343
Arabidopsis	bwa DNA
Arabidopsis	lyrata		8222484	7343851	5228712	2993772	2115139	0.494206	0.58599
Arabidopsis	halleri		8150153	7364052	5468527	2681626	1895525	0.455634	0.414128	0.500059
			Pairs	Pairs	Mapped	Mapped	Mapped	Portion	Accuracy
		Trimmed	mapped to	mapped to	to both	only to	only to	mapped to	of maps to	Balanced
		Read pairs	rapa	oleracea	(intersect)	rapa	oleracea	only one	only one	Accuracy
Brassica	bowtie
Brassica	rapa	34751022	22723481	20782664	19360470	3363011	1422194	0.198181	0.702794
Brassica	oleracea	22245457	11055499	13047379	10622976	432523	2424403	0.21194	0.848605	0.775699
Brassica	star RNA
Brassica	rapa		19593366	13779706	12620857	6972509	1158849	0.391831	0.857484
Brassica	oleracea		6835262	11344147	6479862	355400	4864285	0.446144	0.931912	0.894698
Brassica	bwa RNA
Brassica	rapa		29753715	29694503	28068311	1685404	1626192	0.105532	0.50894
Brassica	oleracea		17451823	18012523	16788408	663415	1224115	0.101067	0.648527	0.578734
Brassica	hisat
Brassica	rapa		32062298	29045630	28251645	3810653	793985	0.140145	0.827568
Brassica	oleracea		17249037	21292096	17049553	199484	4242543	0.206687	0.955092	0.89133
Brassica	star DNA
Brassica	rapa		28452624	16732550	15232592	13220032	1499958	0.491443	0.898101
Brassica	oleracea		9219831	19847602	8964683	255148	10882919	0.554057	0.977092	0.937596
Brassica	bwa DNA
Brassica	rapa		30338625	29421085	27910419	2428206	1510666	0.123672	0.616472
Brassica	oleracea		19195063	20333587	18520443	674620	1813144	0.118419	0.728825	0.672649
			Pairs	Pairs	Mapped	Mapped	Mapped	Portion	Accuracy
		Trimmed	mapped to	mapped to	to both	only to	only to	mapped to	of maps to	Balanced
		Read pairs	asinus	caballus	(intersect)	asinus	caballus	only one	only one	Accuracy
Equus	bowtie
Equus	asinus	23009775	15426357	16628564	14080388	1345969	2548176	0.216648	0.345639
Equus	caballus	40269044	27098066	31442546	25400632	1697434	6041914	0.233535	0.780675	0.563157
Equus	star RNA
Equus	asinus		13154742	11652952	9410204	3744538	2242748	0.388848	0.625415
Equus	caballus		23835015	23083209	17327845	6507170	5755364	0.414409	0.469345	0.54738
Equus	bwa RNA
Equus	asinus		6858332	9885015	1682331	5176001	8202684	0.888299	0.386884
Equus	caballus		13109978	9885015	5140862	7969116	4744153	0.712063	0.373165	0.380025
Equus	hisat		stats running
Equus	asinus		20995172	20468825	20063879	931293	404946	0.0624407	0.696951
Equus	caballus		38738991	39082512	38285858	453133	796654	0.0316117	0.637432	0.667191
Equus	star DNA
Equus	asinus		18370299	16890055	16624918	1745381	265137	0.107887	0.868125
Equus	caballus		34800833	37112405	34246946	553887	2865459	0.09078	0.838014	0.853069
Equus	bwa DNA
Equus	asinus		18622526	18286544	17639095	983431	647449	0.0846332	0.603006
Equus	caballus		35497784	35477444	34464694	1033090	1012750	0.0560342	0.495029	0.549018
Notes
Based on Filtered.bam throughout.
Use the *_exclusive_maps.sh scripts.
To count uniq read IDs, use R1.trim.fq line count divided by 4.

## Sheet: S14 score
S14: mapq values for alignments with maximum alignment score
Measure the effect of mapq filtering on aligments with maximum alignment score.
The maximum was different per experiment and was determined empirically.
The alignment scores were taken from the "AS:i:" tag of 'samtools view' of the SAM files.
The mapq scores were taken from column 5 of the 'samtools view' of the SAM files.
Genus	Arabidopsis					Genus	Brassica					Genus	Equus
Reads from		A. lyrata	A. halleri	Both		Reads from		B. oler	B. rapa	Both		Reads from		E. asinus	E. caballus	Both
Reference(s)		A. lyrata	A. halleri	Both		Reference(s)		B. oler	B. rapa	Both		Reference(s)		E. asinus	E. caballus	Both
Aligner	Bowtie2 (max AS:i:0)					Aligner	Bowtie2 (max AS:i:0)					Aligner	Bowtie2 (max AS:i:0)
Alignments		7646906	5965685	16216715		Alignments		13235409	23220711	38123190		Alignments		15770114	32328303	52573605
max AS and	min mapq	alignments	alignments	alignments		max AS and	min mapq	alignments	alignments	alignments		max AS and	min mapq	alignments	alignments	alignments
	0	5458921	2565424	9228086			0	8321075	11652067	20148631			0	11092602	22389401	34924629
	1	5450102	2564801	9210164			1	8313497	11636383	20020599			1	11031248	22356204	34816004
	10	3769788	2405491	4635991			10	8160777	11399298	16047168			10	3754558	5067271	4075469
	40	3348817	2175238	1350901			40	4847945	6265756	1225631			40	3105641	4234215	1967964
	Loss 0 to 40:	2110104	390186	7877185			Loss 0 to 40:	3473130	5386311	18923000			Loss 0 to 40:	7986961	18155186	32956665
Aligner	STAR (max AS:i:198)					Aligner	STAR (max AS:i:298)					Aligner	STAR (max AS:i:300)
Alignments		7484296	5850647	15845074		Alignments		11344826	19593750	32250373		Alignments		14788464	30657562	47258068
max AS and	min mapq	alignments	alignments	alignments		max AS and	min mapq	alignments	alignments	alignments		max AS and	min mapq	alignments	alignments	alignments
	0	1821354	856461	3129256			0	2613550	3162948	5815615			0	3477339	4591705	3532819
	1	1821126	856437	3128328			1	2613487	3162907	5814654			1	3090558	3460042	2698368
	10	1307364	805945	2082847			10	2579884	3142284	5671307			10	1216665	1076217	923665
	40	1307364	805945	2082847			40	2579884	3142284	5671307			40	1216665	1076217	923665
	Loss 0 to 40:	513990	50516	1046409			Loss 0 to 40:	33666	20664	144308			Loss 0 to 40:	2260674	3515488	2609154
Aligner	bwa mem (max AS:i:100)					Aligner	bwa mem (max AS:i:150)					Aligner	bwa mem (max AS:i:151)
Alignments		9138799	6501394	18736234		Alignments		18277327	30047692	49306055		Alignments		17322654	35805808	56847447
max AS and	min mapq	alignments	alignments	alignments		max AS and	min mapq	alignments	alignments	alignments		max AS and	min mapq	alignments	alignments	alignments
	0	3512232	1526141	5756209			0	6081747	7955490	14086592			0	6835850	8067738	15410012
	1	2570051	1439515	3910669			1	6005106	7899151	13719421			1	2489545	1964547	3553902
	10	2562250	1438835	3874744			10	6003461	7887172	13661045			10	2456356	1945139	3474286
	40	2465811	1433700	3374521			40	5992356	7848324	13051998			40	2385670	1904016	2762010
	Loss 0 to 40:	1046421	92441	2381688			Loss 0 to 40:	89391	107166	1034594			Loss 0 to 40:	4450180	6163722	12648002
Commands
	samtools view -f 2 -f 64 -F 256 Sorted.bam | cut -f 1,3,4,5,6,12 > summary.tsv
	cat summary.tsv | awk '{if ($4>=1) print $2;}' | sort | uniq | wc -l
	cat map_*_to_diploid/summary.tsv | awk '{if ($4>=40) print $2;}' | sort | uniq | wc -l
Notes
	Bowtie2 aligment scores ranged from negative to zero (perfect).
	STAR aligment scores maxima differed per experiment.
	bwa mem alignment scores ranged up to the read length.

## Sheet: S15 mapq
S15: Effect of mapq stringency on number of transcripts.
Measure the effect of mapq filtering on the number of distinct targets.
Count distinct transcript IDs across all alignments after filtering.
(RNA only. Counting distinct genes in DNA would require use of BED files with genomes.)
"Loss 0 to 40" shows the difference in num transcripts at mapq>=0 vs mapq>=40.
Genus	Arabidopsis					Genus	Brassica					Genus	Equus
	32667	Total transcripts in A. lyrata reference					59225	Total transcripts in B. oleracea reference					51746	Total transcripts in E. asinus reference
	34553	Total transcripts in A. halleri reference					41025	Total transcripts in B. rapa reference					74894	Total transcripts in E. caballus reference
	67220	Total transcripts in both (diploid.fasta)					100250	Total transcripts in both (diploid.fasta)					126640	Total transcripts in both (diploid.fasta)
Reads from		A. lyrata	A. halleri	Both		Reads from		B. oler	B. rapa	Both		Reads from		E. asinus	E. caballus	Both
Reference(s)		A. lyrata	A. halleri	Both		Reference(s)		B. oler	B. rapa	Both		Reference(s)		E. asinus	E. caballus	Both
Transcripts		32667	34553	67220		Transcripts		59225	41025	100250		Transcripts		51746	74894	126640
Aligner	Bowtie2					Aligner	Bowtie2					Aligner	Bowtie2
Alignments		7646906	5965685	16216715		Alignments		13235409	23220711	38123190		Alignments		15770114	32328303	52573605
	min mapq	targets	targets	targets			min mapq	targets	targets	targets			min mapq	targets	targets	targets
	0	20484	24466	46562			0	34366	28425	65310			0	41441	58309	106625
	1	20397	24228	46126			1	33778	28139	64173			1	41264	57643	105963
	10	19614	22361	42022			10	31499	27256	58543			10	20936	24050	41329
	40	18953	20780	27854			40	28863	25632	30287			40	18327	20338	27079
	Loss 0 to 40:	1531	3686	18708			Loss 0 to 40:	5503	2793	35023			Loss 0 to 40:	23114	37971	79546
Aligner	STAR					Aligner	STAR					Aligner	STAR
Alignments		7484296	5850647	15845074		Alignments		11344826	19593750	32250373		Alignments		14788464	30657562	47258068
	min mapq	targets	targets	targets			min mapq	targets	targets	targets			min mapq	targets	targets	targets
	0	20062	23920	45322			0	31665	27379	60888			0	35248	47293	87455
	1	20054	23914	45297			1	31648	27373	60852			1	33305	40861	77680
	10	19672	22625	43212			10	31050	27012	59315			10	21003	25135	47852
	40	19672	22625	43212			40	31050	27012	59315			40	21003	25135	47852
	Loss 0 to 40:	390	1295	2110			Loss 0 to 40:	615	367	1573			Loss 0 to 40:	14245	22158	39603
Aligner	bwa mem					Aligner	bwa mem					Aligner	bwa mem
Alignments		9138799	6501394	18736234		Alignments		18277327	30047692	49306055		Alignments		17322654	35805808	56847447
	min mapq	targets	targets	targets			min mapq	targets	targets	targets			min mapq	targets	targets	targets
	0	22641	27614	51480			0	42086	32103	77411			0	47202	71426	120684
	1	21884	25840	48210			1	40307	31262	73169			1	28975	38626	65596
	10	21781	25628	47855			10	40028	31090	72645			10	27905	36972	62977
	40	21565	25215	46900			40	39288	30900	71239			40	26993	35494	58635
	Loss 0 to 40:	1076	2399	4580			Loss 0 to 40:	2798	1203	6172			Loss 0 to 40:	20209	35932	62049
Commands
	samtools view -f 2 -f 64 -F 256 Sorted.bam | cut -f 1,3,4,5,6,12 > summary.tsv
	cat summary.tsv | awk '{if ($4>=1) print $2;}' | sort | uniq | wc -l
	cat map_*_to_diploid/summary.tsv | awk '{if ($4>=40) print $2;}' | sort | uniq | wc -l
Notes
	Bowtie2 mapq range was 0 to 42.
	STAR mapq values were 0, 1, or 3, though the vast majority of values were 255 for 'unavailable.'
	bwa mem mapq range was 0 to 60, with 0 and 60 representing the majority.
